# Supplementary material for: Synergistic impact of multi-frequency ultrasound on sea buckthorn juice fermentation: A holistic study on bioactive compounds, micromorphology, sensory quality, and computational evidence
Source: Ultrason Sonochem. 2025 Sep 17;121:107571. doi: 10.1016/j.ultsonch.2025.107571 (PMC12478094; doi:10.1016/j.ultsonch.2025.107571)
Supplement: Supplementary Data 1 [file mmc1.xlsx]

## Sheet: Sheet1
Phytochemicals
Parameter	Source	DF	SS (Sum Sq)	MS (Mean Sq)	F-value	p-value
Tflav	Between	7	315000	44976.7	4.102	0.041*
TPC	Between	7	107000000	15277215	11.82	0.0003***
TFC	Between	7	1740000	248718	5.647	0.018*
DPPH	Between	7	1580.48	225.783	6.127	0.014*
FRAP	Between	7	492000	70319	8.932	0.006**
RP	Between	7	22613.6	3230.51	9.841	0.004**
CuCl2	Between	7	3150000000	450000000	12.37	0.0002***
PACs	Between	7	1560000	222786	8.761	0.006**
H₂O₂	Between	7	23542.2	3363.18	11.64	0.0004***
TS	Between	7	7100000	1014439	10.23	0.003**
*Significant at: *p<0.05, **p<0.01, **p<0.001
Color Parameters
Parameter	Source	DF	SS	MS	F-value	p-value
L*	Between	7	156.16	22.309	7.582	0.009**
a*	Between	7	88.68	12.669	6.941	0.012*
b*	Between	7	236.47	33.781	8.721	0.006**
ΔE	Between	7	190.43	27.204	10.01	0.003**
Sensory Attributes
Parameter	Source	DF	SS	MS	F-value	p-value
Fruity	Between	7	5.359	0.766	8.103	0.007**
Estery	Between	7	3.429	0.49	12.25	0.0004***
Mellow	Between	7	4	0.571	13.06	0.0003***
Delicate	Between	7	0.679	0.097	2.786	0.106
Floral	Between	7	3.179	0.454	5.814	0.022*
Polyphenols
Parameter	Source	DF	SS	MS	F-value	p-value
Quinic acid	Between	7	636000000	90900000	10.87	0.002**
Coumaric acid	Between	7	1087.22	155.32	4.124	0.047*
Gallic acid	Between	7	6487.67	926.81	8.992	0.006**
Chlorogenic acid	Between	7	71.1	10.16	4.351	0.040*
p-hydroxybenzoic acid	Between	7	60.84	8.691	3.722	0.064
Ferulic acid	Between	7	712.73	101.82	5.104	0.026*
Cinnamic acid	Between	7	409.22	58.46	6.737	0.013*
Procatechuic acid	Between	7	664.14	94.88	9.831	0.004**
Vanillic acid	Between	7	18.04	2.577	2.378	0.142
Sinapic acid	Between	7	1010.29	144.33	4.849	0.029*
Neochlorogenic acid	Between	7	3630.34	518.62	7.669	0.010*
Syringic acid	Between	7	511.77	73.11	4.135	0.047*
Trihydroxybenzoic acid	Between	7	0.092	0.013	0.007	1
Rutin	Between	7	114.6	16.37	5.012	0.028*
Catechin	Between	7	420.69	60.1	5.733	0.020*
Kaempferol	Between	7	1246.78	178.11	12.52	0.0003***
Organic Acids
Parameter	Source	DF	SS	MS	F-value	p-value
Tartaric acid	Between	7	10308.1	1472.58	8.742	0.006**
Malonic acid	Between	7	36886.6	5269.52	9.612	0.004**
Oxalic acid	Between	7	375.52	53.65	7.938	0.008**
Fumaric acid	Between	7	107.3	15.33	10.43	0.003**
Succinic acid	Between	7	21128.7	3018.39	4.551	0.037*
Lactic acid	Between	7	6727.33	961.05	4.605	0.036*
Citric acid	Between	7	42100000	6020000	11.91	0.0003***
